# Supplementary material for: The burden of hip and knee osteoarthritis in Finnish occupational healthcare
Source: BMC Musculoskelet Disord. 2021 May 29;22:501. doi: 10.1186/s12891-021-04372-9 (PMC8164770; doi:10.1186/s12891-021-04372-9)
Supplement: Supplementary file 1 — Additional file 1. NSAID contraindication diagnoses and prescriptions. The table includes the diagnoses codes and prescriptions that were used to determine NSAID contraindications for the study cohorts. [file 12891_2021_4372_MOESM1_ESM.xlsx]

## Sheet: Sheet1
Additional file 1 NSAID contraindication diagnoses and prescriptions
Diagnosis codes	ICD-10	Description
Circulatory system	I20.0	Angina pectoris
	I21.0	Myocardial infarction
	I48	Artial fibrillation and flutter
	I50.0	Cardiac Failure
	I63.0	Cerebral infarction
	I70.0	Atherosclerosis
	I71.0	Aortic aneurysm
	I72.0	Other aneurysm
	I74.0	Arterial embolism and thrombosis
	I77.0	Other disorders of arteries and arterioles
	I79.0	Disorders of arteries, arterioles and capillaries in diseases classified elsewhere
	Z86.7	Personal history of transient ischemic attack (TIA), and cerebral infarction
Gastrointestinal system	N17-N19	Acute kidney failure and chronic kidney disease
	K25-29	Gastric bleeding
	K50-51	Inflammatory bowel disease (Crohns disease and ulcerative colitis)
	K70-77	Diseases of liver
Prescriptions	ATC-code	Description
Anticoagulants	B01AA	vitamin K antagonists
	B01AC	platelet aggregation inhibitors excl. heparin
	B01AE	direct thrombin inhibitors
	B01AF	direct factor Xa inhibitors
	B01AX	Other antithrombotic agents
